# Supplementary material for: Urinary DNA Methylation and Hydroxymethylation Dynamics as Candidate Biomarkers of Occupational Chemical Exposure—An Exploratory Pilot Study
Source: Int J Mol Sci. 2026 Jul 19;27(14):6411. doi: 10.3390/ijms27146411 (PMC13411247; doi:10.3390/ijms27146411)
Supplement: Supplementary file 1 [file ijms-27-06411-s001.zip]

Archive with 1 entries (1 files):
- ijms-4393026-supplementary.pdf
